# Supplementary material for: First description of the female of Sinopoda serrata (Wang, 1990) (Araneae, Sparassidae)
Source: Zookeys. 2013 Aug 7;(321):89–96. doi: 10.3897/zookeys.321.5752 (PMC3744147; doi:10.3897/zookeys.321.5752)
Supplement: XML Treatment for Sinopoda serrata [file zookeys.321.5752-treatment1.xml]

<!DOCTYPE tp:taxon-treatment
  PUBLIC "-//TaxonX//DTD Taxonomic Treatment Publishing DTD v0 20100105//EN" "tax-treatment-NSO.dtd">
<tp:taxon-treatment xmlns:tp="http://www.plazi.org/taxpub"><tp:treatment-meta><mixed-citation publication-type="journal"><person-group><name><surname>Quan</surname><given-names>Dan</given-names></name><name><surname>Chen</surname><given-names>Jian</given-names></name><name><surname>Liu</surname><given-names>Jie</given-names></name></person-group><article-title>First description of the female of <italic>Sinopoda serrata</italic> (Wang, 1990) (Araneae, Sparassidae)</article-title><source>Zookeys</source><day>7</day><month>8</month><year>2013</year><volume>2013</volume><issue>321</issue><fpage>89</fpage><lpage>96</lpage><pub-id pub-id-type="doi">10.3897/zookeys.321.5752</pub-id></mixed-citation></tp:treatment-meta><tp:nomenclature><tp:taxon-name>
                            <tp:taxon-name-part taxon-name-part-type="genus">Sinopoda</tp:taxon-name-part>
                            <tp:taxon-name-part taxon-name-part-type="species">serrata</tp:taxon-name-part>
                            <object-id xmlns:xlink="http://www.w3.org/1999/xlink" xlink:type="simple">http://species-id.net/wiki/Sinopoda_serrata</object-id>
                        </tp:taxon-name><tp:taxon-authority>(Wang, 1990)</tp:taxon-authority><xref ref-type="fig" rid="F1">Figs 1</xref><xref ref-type="fig" rid="F4">–17</xref><tp:nomenclature-citation-list><tp:nomenclature-citation><tp:taxon-name>Heteropoda serrata</tp:taxon-name><comment> Wang, 1990: 10, figs 17–19 (description of male).</comment></tp:nomenclature-citation><tp:nomenclature-citation><tp:taxon-name>Sinopoda serrata</tp:taxon-name><comment> Jäger, 1999: 21 (transferred from <italic><tp:taxon-name>Heteropoda</tp:taxon-name></italic>).</comment></tp:nomenclature-citation><tp:nomenclature-citation><tp:taxon-name>Sinopoda serrata</tp:taxon-name><comment><italic><tp:taxon-name>Sinopoda serrata</tp:taxon-name></italic> Song et al., 1999: 469, fig. 270O (illustration of male).</comment></tp:nomenclature-citation></tp:nomenclature-citation-list></tp:nomenclature><tp:treatment-sec sec-type="Type material examined"><title>Type material examined.</title><p>1 ♂ (holotype, HNU), Mt. Lushan, Jiangxi Province, China, 15 June 1987, Xianjing Peng leg.; 1 ♂ (paratype, HNU), Mt. Huangshan, Anhui Province, China, October 1979, Jiafu Wang leg.</p></tp:treatment-sec><tp:treatment-sec sec-type="Additional material examined"><title>Additional material examined.</title><p>2 ♂, 7 ♀ (HBU), Tiantangzhai National Forest Park (<named-content xmlns:xlink="http://www.w3.org/1999/xlink" content-type="dwc:verbatimCoordinates" xlink:type="simple">30°24'01.37"N, 115°18'19.31"E</named-content>), Hubei, China, 8 September 2012, Fengxiang Liu, Jie Liu and Dan Quan leg.</p><!--PageBreak--></tp:treatment-sec><tp:treatment-sec sec-type="Diagnosis"><title>Diagnosis.</title><p>Male of <!--PageBreak--><!--PageBreak--><italic><tp:taxon-name>Sinopoda serrata</tp:taxon-name></italic> is similar to <italic><tp:taxon-name>Sinopoda albofasciata</tp:taxon-name></italic> Jäger &amp; Ono, 2002 in having the unbifurcated RTA, the slightly bent tip of embolus, but can be distinguished from the latter by the following characters: 1. RTA massive, but small in <italic><tp:taxon-name>Sinopoda albofasciata</tp:taxon-name></italic> (<xref ref-type="bibr" rid="B2">Jäger and Ono 2002</xref>); 2. The embolic apophysis (EA) distinctive, lamellar, but reduced in <italic><tp:taxon-name>Sinopoda albofasciata</tp:taxon-name></italic> (<xref ref-type="bibr" rid="B2">Jäger and Ono 2002</xref>) (<xref ref-type="fig" rid="F1">Figs 1–3</xref>, <xref ref-type="fig" rid="F2">6–8</xref>). Female of <italic><tp:taxon-name>Sinopoda serrata</tp:taxon-name></italic> is similar to <italic><tp:taxon-name>Sinopoda undata</tp:taxon-name></italic> Liu, Li &amp; Jäger, 2008 in having the fused lateral lobes (LL), the square-shaped membranous sac unexpanded (MSu), but can be distinguished from the latter by the following characters: 1. Lobal septum (LS) of epigyne significantly short, but long in <italic><tp:taxon-name>Sinopoda undata</tp:taxon-name></italic> (<xref ref-type="bibr" rid="B3">Liu et al. 2008</xref>); 2. Internal duct system significantly wider than long, its left part widely separated from right part, but slightly wider than long in <italic><tp:taxon-name>Sinopoda undata</tp:taxon-name></italic>, its left part closed to right part (<xref ref-type="bibr" rid="B3">Liu et al. 2008</xref>) (<xref ref-type="fig" rid="F1">Figs 4–5</xref>, <xref ref-type="fig" rid="F2">9–10</xref>).</p><fig id="F1" position="float" orientation="portrait"><label>Figures 1–5.</label><caption><p><italic><tp:taxon-name>Sinopoda serrata</tp:taxon-name></italic> (Wang, 1990), from Tiantangzhai National Forest Park (Hubei Province, China). <bold>1</bold> Left male palp, prolateral view <bold>2</bold> Left male palp, ventral view <bold>3</bold> Left male palp, retrolateral view <bold>4</bold> Epigyne, ventral view <bold>5</bold> Vulva, dorsal view. Scales = 0.2 mm. <bold>C</bold> conductor, <bold>E</bold> embolus, <bold>EA</bold> embolic apophysis, <bold>FD</bold> fertilization duct, <bold>GA</bold> glandular appendage, <bold>LF</bold> lateral furrow, <bold>LL</bold> lateral lobes, <bold>LS</bold> lobal septum, <bold>MSu</bold> membranous sac unexpanded, <bold>RTA</bold> retrolateral tibial apophysis, <bold>PP</bold> posterior part of spermathecae, <bold>T</bold> tegulum.</p></caption><graphic xmlns:xlink="http://www.w3.org/1999/xlink" xlink:href="ZooKeys-321-089-g001.jpg" position="float" orientation="portrait" xlink:type="simple"/></fig><fig id="F2" position="float" orientation="portrait"><label>Figures 6–12.</label><caption><p><italic><tp:taxon-name>Sinopoda serrata</tp:taxon-name></italic> (Wang, 1990), from Tiantangzhai National Forest Park (Hubei Province, China). <bold>6</bold> Left male palp, prolateral view <bold>7</bold> Left male palp, ventral view <bold>8</bold> Left male palp, retrolateral view <bold>9</bold> Epigyne, ventral view <bold>10</bold> Vulva, dorsal view<bold>11</bold> Male habitus, dorsal view<bold>12</bold> Female habitus, dorsal view. Scales = 0.2 mm (<bold>6–10</bold>), scales = 1 mm (<bold>11–12</bold>). <bold>C</bold> conductor, <bold>E</bold> embolus, <bold>EA</bold> embolic apophysis, <bold>FD</bold> fertilization duct, <bold>GA</bold> glandular appendage, <bold>LF</bold> lateral furrow, <bold>LL</bold> lateral lobes, <bold>LS</bold> lobal septum, <bold>MSu</bold> membranous sac unexpanded, <bold>RTA</bold> retrolateral tibial apophysis, <bold>PP</bold> posterior part of spermathecae, <bold>T</bold> tegulum.</p></caption><graphic xmlns:xlink="http://www.w3.org/1999/xlink" xlink:href="ZooKeys-321-089-g002.jpg" position="float" orientation="portrait" xlink:type="simple"/></fig></tp:treatment-sec><tp:treatment-sec sec-type="Description"><title>Description.</title><p><bold>Male:</bold> Measurements: Prosoma length 4.97, width 4.19, anterior width 2.32, height 2.17; opisthosoma length 5.04, width 2.94. Eyes: AME 0.17, ALE 0.33, PME 0.23, PLE 0.29, AME–AME 0.24, AME–ALE 0.10, PME–PME 0.30, PME–PLE 0.37, AME–PME 0.41, ALE–PLE 0.36, clypeus height at AME 0.33, clypeus height at ALE 0.28. Leg and palp measurements: Palp 7.33 (2.36, 1.34, 1.44, -, 2.19), I 20.38 (4.73, 1.97, 6.76, 5.04, 1.88), II 21.99 (5.96, 2.24, 5.61, 6.12, 2.06), III 16.22 (4.73, 1.63, 4.16, 4.10, 1.60), IV 18.16 (5.01, 1.73, 4.40, 5.03, 1.99). Leg formula: II-I-IV-III. Spination: palp 131, 101, 1021; femur I–III 323, IV 321; patella I–IV 101; tibia I–II, III 2126, IV 2326; metatarsus I–II 1014, III–IV 3036. Chelicerae yellowish-brown. Furrow with 3 anterior teeth, 4 or 6 posterior teeth, and with ca.80 denticles in elongated patch close to anterior teeth. Margins of fang base with one bristle. Palpal claw with 6 or 7 teeth. Sternum, ventral coxae and femora, distal legs as well as frontal chelicerae with long setae, otherwise with shorter setae.</p><p>Embolus (E) tip short, slender, slightly curved prolaterally, proximal part of embolus fully visible in the ventral view. Embolic apophysis (EA) short, lamellar, strongly <!--PageBreak-->curved prolaterally. Sperm duct (SD) curved in ventral view. RTA large, not bifurcate, arising distally from tibia. Cymbium slightly longer than tibia (<xref ref-type="fig" rid="F1">Figs 1–3</xref>, <xref ref-type="fig" rid="F2">6–8</xref>).</p><p>Colouration in ethanol (<xref ref-type="fig" rid="F2">Fig. 11</xref>): Yellowish- to slightly yellowish-brown. Dorsal prosoma yellowish-brown with petaline patterns, which are divided by the bright yellowish region between posterior eye row and posterior margin of carapace. Sternum, ventral coxae and femora, gnathocoxae, and labium pale yellowish-brown, gnathocoxae and labium proximally reddish-brown. Chelicerae yellowish-brown. Legs pale yellowish-brown with distal parts slightly darker, dorsal femora with dark pattern. Dorsal opisthosoma with two pairs of spots situated in the median part, with a pale yellow inverted triangle-shaped pattern near the spinnerets. Lateral parts of opisthosoma reddish-brown, Ventral opisthosoma with little dark patterns.</p><!--PageBreak--><p><bold>Female:</bold> Measurements: Prosoma length 4.94, width 4.52, anterior width 2.49, height 2.15; opisthosoma length 7.33, width 4.86. Eyes: AME 0.22, ALE 0.31, PME 0.22, PLE 0.32, AME–AME 0.22, AME–ALE 0.11, PME–PME 0.32, PME–PLE 0.52, AME–PME 0.43, ALE–PLE 0.40, clypeus height at AME 0.32, clypeus height at ALE 0.33. Leg and palp measurements: Palp 6.23 (1.98, 0.94, 1.34, -, 1.97), I 14.37 (4.13, 1.82, 3.80, 3.51, 1.47), II 16.42 (4.61, 2.18, 4.26, 3.91, 1.46), III 13.42 (4.05, 1.68, 3.24, 3.15, 1.30), IV 15.64 (4.46, 1.54, 3.72, 4.16, 1.76). Leg formula: II-IV-I-III. Spination: palp 131, 100, 2121, 1014; femur I–III 323, IV 321; patella I 101, II–IV 001; tibia I–III 2026, IV 2326; metatarsus I–II 1014, III–IV 3036. Chelicerae yellowish-brown. Furrow with 3 anterior teeth, 4 posterior teeth, and with ca.80 denticles in elongated patch close to anterior teeth. Margins of fang base with one bristle. Palpal claw with 7 teeth. Sternum, ventral coxae and femora, distal legs as well as frontal chelicerae with long setae, otherwise with shorter setae.</p><p>Epigynal field wider than long. Lateral lobes (LL) fused, posteriorly with median incision. Epigynal pockets running from latero-posterior to medio-anterior, where copulatory openings are situated. Lateral furrows (LF) distinct, running to lateral margins of lateral lobes. Lobal septum (LS) wide, significantly short. Internal duct system significantly wider than long, its left part widely separated from right part. Glandular appendages (GA) small, extending not in posterior half of internal duct system. Posterior part of spermathecae (PP) strongly short, bulging slightly laterally. Fertilization ducts (FD) arising posterio-laterally. Membranous sac between fertilisation ducts unexpanded, almost square-shaped (<xref ref-type="fig" rid="F1">Figs 4–5</xref>, <xref ref-type="fig" rid="F2">9–10</xref>).</p><p>Colouration in ethanol (<xref ref-type="fig" rid="F2">Fig. 12</xref>) as in male.</p></tp:treatment-sec><tp:treatment-sec sec-type="Remarks"><title>Remarks.</title><p>There is a small difference between the holotype male and the new collected materials: the middle part of RTA slightly covered the cymbium from the ventral view in the new collected materials, but not in the holotype (<xref ref-type="fig" rid="F1">Figs 2</xref>, <xref ref-type="fig" rid="F2">7</xref>, <xref ref-type="fig" rid="F3">14</xref>).</p><fig id="F3" position="float" orientation="portrait"><label>Figures 13–16.</label><caption><p><italic><tp:taxon-name>Sinopoda serrata</tp:taxon-name></italic> (Wang, 1990), holotype, from Mt. Lushan (Jiangxi Province, China). <bold>13</bold> Left male palp, prolateral view <bold>14</bold> Left male palp, ventral view <bold>15</bold> Left male palp, retrolateral view <bold>16</bold> Male habitus, dorsal view. Scales = 0.2 mm (<bold>13–15</bold>), scale = 1 mm (<bold>16</bold>).</p></caption><graphic xmlns:xlink="http://www.w3.org/1999/xlink" xlink:href="ZooKeys-321-089-g003.jpg" position="float" orientation="portrait" xlink:type="simple"/></fig></tp:treatment-sec><tp:treatment-sec sec-type="Distribution"><title>Distribution.</title><p>China (Hubei, Jiangxi, Anhui) (<xref ref-type="fig" rid="F4">Fig. 17</xref>).</p><fig id="F4" position="float" orientation="portrait"><label>Figure 17.</label><caption><p>Collection localities of <italic><tp:taxon-name>Sinopoda serrata</tp:taxon-name></italic> (Wang, 1990) in China.</p></caption><graphic xmlns:xlink="http://www.w3.org/1999/xlink" xlink:href="ZooKeys-321-089-g004.jpg" position="float" orientation="portrait" xlink:type="simple"/></fig></tp:treatment-sec><ref-list><ref id="B2"><mixed-citation xmlns:xlink="http://www.w3.org/1999/xlink" xlink:type="simple"><person-group><name name-style="western"><surname>Jäger</surname><given-names>P</given-names></name><name name-style="western"><surname>Ono</surname><given-names>H</given-names></name></person-group> (<year>2002</year>) <article-title>Sparassidae from Japan. II. First <italic>Pseudopoda</italic> species and new <italic>Sinopoda</italic> species (Araneae: Sparassidae).</article-title><source>Acta Arachnology, Tokyo,</source><volume>51</volume>: <fpage>109</fpage>-<lpage>124</lpage>. doi: <ext-link ext-link-type="uri" xlink:href="http://dx.doi.org/10.2476/asjaa.51.109" xlink:type="simple">10.2476/asjaa.51.109</ext-link></mixed-citation></ref><ref id="B3"><mixed-citation xmlns:xlink="http://www.w3.org/1999/xlink" xlink:type="simple"><person-group><name name-style="western"><surname>Liu</surname><given-names>J</given-names></name><name name-style="western"><surname>Li</surname><given-names>SQ</given-names></name><name name-style="western"><surname>Jäger</surname><given-names>P</given-names></name></person-group> (<year>2008</year>) <article-title>New cave-dwelling huntsman spider species of the genus <italic>Sinopoda</italic> (Araneae: Sparassidae) from southern China.</article-title><source>Zootaxa</source><volume>1857</volume>: <fpage>1</fpage>-<lpage>20</lpage>.</mixed-citation></ref></ref-list></tp:taxon-treatment>
